# Supplementary material for: Information Needs of State-Level Asthma Programs: Recommendations to Increase Accessibility
Source: Int J Environ Res Public Health. 2024 Dec 14;21(12):1670. doi: 10.3390/ijerph21121670 (PMC11675306; doi:10.3390/ijerph21121670)
Supplement: Supplementary file 1 [file ijerph-21-01670-s001.zip]

Archive with 3 entries (3 files):
- Document_S1.pdf
- Spreadsheet_S1.xlsx
- Table S1.pdf
