# Supplementary material for: Information Needs of State-Level Asthma Programs: Recommendations to Increase Accessibility
Source: Int J Environ Res Public Health. 2024 Dec 14;21(12):1670. doi: 10.3390/ijerph21121670 (PMC11675306; doi:10.3390/ijerph21121670)
Supplement: Supplementary file 1 [file ijerph-21-01670-s001.zip › Spreadsheet_S1.xlsx]

## Sheet: CDC Funded States
Location	Name of Program	Start Date	Source of Funding	Asthma Stats1	Asthma Stats2	Asthma Stats3	Mission/Aim/Goals	Program Origins (Legal or administrative basis)	Program Activities 1	Program Activities2	Program Activities3	Program Activities4	Program Activities5	Program Activities6	Scientific Content (Published literature, evaluations)	Program Reports (Y/N) If Yes, download and save reports	Notes/Comments	Weblinks
Maryland	Asthma Initiative of Michigan (AIM)	2010	?	In Maryland, 7.6% of children have asthma (2018). In 2018, there were 29,534 asthma-related emergency department visits in Maryland (age-adjusted rate of 52.4 per 10,000 residents). Among children under 5, the emergency department visit rate was 119.4 per 10,000 residents.			(1) Develop, expand and sustain a comprehensive public health infrastructure to reduce the burden of asthma in Maryland, (2) Implement an asthma-surveillance system to assess the burden of asthma, identify disparate populations, and to inform program priorities and evaluation activities, (3) Reduce asthma disparities among populations that are disproportionately affected by asthma as compared to …	-----	uses surveillance system to establish priorities for the Maryland Asthma Plan and implement further interventions	ensures asthma awareness and education and provides high quality, clinical and self-management services.	develops partnerships with community-based groups				surveillance system used to inform and develop statewide asthma plan; guide interventions	Data Brief #1: Asthma Disparities in Maryland (Aug 2011)		https://health.maryland.gov/phpa/OEHFP/EH/Pages/asthma.aspx
Philadelphia	Room2Breathe (in partnership with Education Plus Health)	2019	Medicaid and CHIP (Child Health Insurance Program)	The rate of asthma related hospitalizations held steady at 59.1 hospitalizations per 10,000 children in 2018. Non-Hispanic black and Hispanic children had the highest rates of asthma-related hospitalizations, roughly 5 times higher than that of non-Hispanic white children.			to reduce pediatric hospitalizations as a result of asthma in Philadelphia.	based on the well-evidenced Community Asthma Prevention Program (CAPP) operated by Children’s Hospital of Philadelphia.	Teach families about asthma self management and reducing asthma triggers in the home	provide families with supplies to help control triggers ar home; Refer families to pest management services as needed	Keep practitioners updated by sharing home visit summary reports	Connect families to community-based agencies to address the social determinants of health as needed						https://educationplushealth.com/room2breathe-asthma-home-visiting-program/
Pennsylvania	Pennsylvania Asthma Control Program	2006	CDC's National Asthma Control Program	In Pennsylvania, adult lifetime asthma prevalence increased from 12.9% in 2011 to 15.8% in 2019. Child lifetime asthma prevalence decreased from 13.8% in 2011 to 12.3% in 2019. The age-adjusted asthma mortality rate remained relatively stable between 2010 and 2019, with a range of 0.8 to 1.0 per 100,000 population. The mortality rate was generally higher in females (0.8 to 1.3 per 100,000) than i…			Through collaboration with stakeholders representing organizations and agencies with a common interest in asthma control and representing a diversity of asthma expertise, improve the health status and quality of life of all Pennsylvania residents affected by asthma.	----	Establishing a surveillance system for asthma in Pennsylvania	Reducing the environmental causes and triggers of asthma and reducing the effects of occupation/work related asthma	Changing public policy to improve asthma care				The Pennsylvania Asthma Surveillance System assesses the burden of asthma by systematically collecting asthma-related data from a number of data sources and analyzing that data to measure: The prevalence of Asthma Indicators of Asthma Management and Control Hospitalizations Related to Asthma (Morbidity) Asthma-Related Deaths (Mortality)			https://www.health.pa.gov/topics/programs/Asthma/Pages/Asthma.aspx	https://www.health.pa.gov/topics/Documents/Programs/Asthma%20Year%202%20Evaluation%20Report.pdf									https://www.health.pa.gov/topics/Documents/Programs/Asthma%20Strategic%20Plan%202021-2026.pdf
California	California Breathing Program	?	CDC's National Asthma Control Program	Over five million Californians have been diagnosed with asthma in their lifetime and more than half of them have an asthma attack each year. Asthma results in an estimated 11.8 million days of work missed per year among adults and 1.2 million days of school missed per year among children. Although hospitalizations & deaths due to asthma have declined, there are still about 400 deaths, 35,000 hosp…			works to improve the respiratory health of Californians and reduce asthma-related health disparities through education and environmental interventions. Its purpose is to advance strategies outlined in the Strategic Plan for Asthma in California (a roadmap developed collaboratively by government agencies, asthma experts, community groups to improve asthma prevention, treatment, policy, data, and p…	conduct school based programs	Community-based grants to local organizations fund a range of interventions including technical assistance on topics such as pest management in housing developments, second-hand smoke reduction, and mold intrusion training for code enforcers.	CB maintains an extensive asthma surveillance system that incorporates state and local asthma data from multiple data sources					The Strategic Plan for Asthma in California			https://www.cdph.ca.gov/Programs/CCDPHP/DEODC/EHIB/CPE/Pages/CaliforniaBreathing.aspx
	Work-Related Asthma Prevention Program (WRAPP)																	https://www.cdc.gov/asthma/contacts/default.htm
Georgia	Georgia Asthma Control Program	?	CDC's National Asthma Control Program	Nearly 9 percent of Georgia’s children have asthma, and many more are undiagnosed. asthma is found more often in boys and in persons who identify as black or African American. Asthma is also found more often among children who live in households with lower incomes. In 2017, there were 2,614 asthma-related hospitalizations among children 0-17 years of age in Georgia. The total cost of asthma-relat…	carries out statewide activities to implement the 2020-2024 Strategic Plan for Addressing Asthma in Georgia - outlined eleven strategic goals in four areas of focus and emphasis, which include: Environmental Interventions, Health Systems, Schools and Childcare Settings, Surveillance and Evaluation.		to improve the quality of life of Georgians with asthma and reduce the burden of asthma in Georgia, through education and self management. to reduce ER visits and reduce asthma related hospitalizations		provides referral for free asthma self-management education	provides referral for smoking (tobacco) cessation					The Georgia Asthma Surveillance System - collect information on prevalence, hospitalization, mortality, and risk for asthma in Georgia, produce reports describing the burden of asthma for the public and health care professionals, provide information to develop asthma management programs and evaluate the effectiveness of the programs.	https://www.cdc.gov/asthma/stateprofiles/Asthma_in_GA.pdf		http://dph.georgia.gov/asthma-surveillance	https://dph.georgia.gov/sites/dph.georgia.gov/files/083115%20GACP%20Strategic%20Evaluation%20Plan.pdf
Florida	Florida Asthma Program	2019	CDC's National Asthma Control Program	In 2008, an estimated 954,707 adults in Florida had asthma. Adult lifetime asthma prevalence was 10.2% and adult current asthma prevalence was 6.6%	In 2007, an estimated 322,007 children in Florida had asthma. Child current asthma prevalence was 8.3%		provide comprehensive and evidence based approach to reduce asthma disparities and hospitalization rates, increase self-management education		ensuring access to guidelines-based medical management and pharmacotherapy for all Floridians with asthma and linking those with poorly controlled asthma to healthcare services	Develop, manage, track, and analyze a set of asthma health status indicators that accomodate state and local asthma related data needs through the statewide asthma surveillance system.	Engage community partners to increase community readiness to identify gaps in the delivery of asthma-related programs and services to improve Florida’s existing asthma system of care.	Promote and expand quality asthma self-management education and reduce exposure to asthma triggers through a home-visiting environmental assessment.	Facilitate the statewide asthma coalition, Florida Asthma Coalition (FAC), to address asthma disparities, improve quality of life, and reduce costs.	Increase public awareness of the importance of reducing the burden of asthma and the need for supportive policies and environments.	Uses surveillance system to collect data (prevalence, risk behaviours, ED visits, hospitalizations, mortality) to assess the burden of asthma in Florida, and to monitor and evaluate the impact and effectiveness of efforts over time. Data shared with policy makers, and health care providers, to improve asthma outcomes and reduce costs to individuals and health care systems in Florida.			https://www.floridahealth.gov/diseases-and-conditions/asthma/index.html	https://www.asthmacommunitynetwork.org/node/3467	https://www.cdc.gov/asthma/stateprofiles/Asthma_in_FL.pdf
Ohio	The Ohio Department of Health Asthma Program	1998	CDC's National Asthma Control Program	In 2008, an estimated 831,787 adults in Ohio had asthma. Adult lifetime asthma prevalence was 14.2% and adult current asthma prevalence was 9.6%	In 2008, an estimated 252,944 children in Ohio had asthma. Child lifetime asthma prevalence was 13.6% and child current asthma prevalence was 9.4%	State data shows that asthma-related visits to hospital emergency departments are 4 times higher and asthma-related hospital admissions are 5 times higher among black children than white children.		Raise awareness and spread information regarding asthma causes, triggers, and management	The Asthma Home Assessment Project (AHAP) is a comprehensive asthma management program at two children’s hospitals (Dayton and Cincinnati) in Southwest Ohio. The goal of the program is to expand access to trigger reduction in the home and provide asthma self-management education for high-risk children utilizing community health workers.	ODHAP partnered with the ODH School Nursing Program to share asthma resources on the State Bulletin Board for School Nurses.	ODHAP partners with the ODH Tobacco Program to provide secondhand smoke and smoking cessation information to Ohioans and discuss the dangers of smoking and secondhand smoke for people with asthma.	utilizes community health workers who conduct home visits to provide support for high-risk children enrolled in the program. Community health workers review home environment checklists and ensure that children have an established medical care team.	ODHAP created the Asthma Care Improvement Collaborative (ACIC), which is offered in a virtual format.ACIC meetings cover a variety of topics including asthma-related training, technical assistance and sharing best practices.	ODHAP utilizes a Facebook page to provide helpful resources to the general public. For healthcare workers, ODHAP sends out a monthly newsletter with important asthma information and updates.		Ohio Surveillance System for Asthma (OSSA)​	https://odh.ohio.gov/wps/wcm/connect/gov/dab86bfc-e3b8-4398-896c-04b0935c04fb/The+Burden+of+Asthma+in+Ohio+2019+-+EDITED.pdf?MOD=AJPERES&CONVERT_TO=url&CACHEID=ROOTWORKSPACE.Z18_K9I401S01H7F40QBNJU3SO1F56-dab86bfc-e3b8-4398-896c-04b0935c04fb-mHwKZH.			https://www.cdc.gov/asthma/stateprofiles/Asthma_in_OH.pdf
								Reduce asthma hospitalization rates								https://odh.ohio.gov/wps/wcm/connect/gov/31f19999-8c6f-4f65-826d-dc8790ed2b6c/Asthma+Disparities+Report_03072019.pdf?MOD=AJPERES&CONVERT_TO=url&CACHEID=ROOTWORKSPACE.Z18_M1HGGIK0N0JO00QO9DDDDM3000-31f19999-8c6f-4f65-826d-dc8790ed2b6c-mESQK6Q
								Reduce asthma disparities for racial and low socioeconomic groups								https://odh.ohio.gov/wps/wcm/connect/gov/cec9634e-0dd8-4469-a8f7-6404673788e8/Emergency+Dept+and+Hospital+Visits+for+Asthma+in+Ohio.pdf?MOD=AJPERES&CONVERT_TO=url&CACHEID=ROOTWORKSPACE.Z18_M1HGGIK0N0JO00QO9DDDDM3000-cec9634e-0dd8-4469-a8f7-6404673788e8-mESQMAY
illinois	The Illinois Asthma Program	?	CDC's National Asthma Control Program	In 2008, an estimated 759,775 adults in Illinois had asthma. Adult lifetime asthma prevalence was 13.2% and adult current asthma prevalence was 7.9%	In 2008, an estimated 268,238 children in Illinois had asthma. Child lifetime asthma prevalence was 12.0% and child current asthma prevalence was 8.5%				to implement the Illinois Asthma Plan, addressing Asthma in Illinois improving asthma control and outcomes for asthma management among people of all ages, thereby reducing morbidity and mortality.		to increase asthma awareness and education, improve the diagnosis and management of asthma, and to strengthen community resources.				The asthma plan consists of six priority areas: data, assessment and outcomes; education; occupational asthma; policy and advocacy; schools; and state coordination.	https://dph.illinois.gov/content/dam/soi/en/web/idph/files/publications/publicationsohpmillinois-asthma-state-plan.pdf
																		https://www.asthmacommunitynetwork.org/node/877
Utah	Utah Asthma Program	2001-12-01	CDC's National Asthma Control Program	2019 - adult asthma prevalence by gender: M 13.7%, F 17.5%	2019 - asthma prevalence children by gender: M 7.8% F 6.8%		mission - improve the lives of those with asthma.		Infrastructure strategies to support leadership, strategic partnerships, strategic communications, surveillance, and evaluation	Services strategies to expand school- and home-based services.	Health systems strategies to improve coverage, delivery, quality, and use of clinical services.				conduct surveillance and evaluation of asthma	https://health.utah.gov/asthma/data/reports/burdenreport/AsthmaBurdenReport2018.pdf		https://health.utah.gov/asthma/about/index.php	https://www.cdc.gov/asthma/stateprofiles/Asthma_in_UT.pdf
			Comprehensive Asthma Control through Evidence-based Strategies and Public Health - Health Care Collaboration grant (will fund UAP for 5 years)	by race: W 16.4%, B 'suppressed'/unstable', MR 19.5%	by race: W 8.2%, B 'suppressed'/'unstable'		goal - provide comprehensive asthma care by ensuring availability of and access to guidelines-based medical management and pharmacotherapy to all Utahns with asthma, and to link those with poorly controlled asthma to individualized services.									https://ephtracking.cdc.gov/DataExplorer/
Connecticut	Connecticut Asthma Program	?	CDC's National Asthma Control Program	2020 - prevalence in children: 10%	children, women, blacks and hispanics disproportionately affected by asthma		to reduce asthma associated morbidity and mortality, decrease asthma disparities and, support Connecticut residents living with asthma in achieving asthma control and improving their quality of life.	Partnering with health care and community systems to provide culturally appropriate and effective delivery of coordinated asthma services to communities most affected by asthma	Advancing the integration of Community Health Workers to address social determinants of health and barriers to asthma management and facilitate access to health care services.	Support policies to improve access to affordable and quality housing, advancing the adoption of and assist in advancing the adoption of policies to improve indoor and outdoor air.	Using datasets to identify and monitor the impact of asthma strategies on groups of the population disproportionately affected by asthma.				surveillance system, reports, data briefs and fact sheets	https://portal.ct.gov/DPH/Health-Education-Management--Surveillance/Asthma/Asthma-Burden-Report
Wisconsin	Wisconsin Asthma Program	1992	CDC's National Asthma Control Program (2001)	2020 - prevalence in children: 18%			partners with the Wisconsin Asthma Coalition to achieve goals	reduce asthma deaths, hospitalization ED visits, focus on racial and ethnic disparities	increase the proportion of persons receing appropriate asthma care (NIH asthma guidelines)	home visits, self management education, promote evidence based medication use and adherence strategies	provide training to ED and hospital staff on NIH asthma guidelines				Wisconsin Asthma Plan (updated every 4 years)	http://www.chawisconsin.org/?wpdmdl=1821&ind=1604686177411		https://www.dhs.wisconsin.gov/asthma/index.htm
Texas	Texas Asthma Control Program	2002	CDC's National Asthma Control Program	In 2008, an estimated 1,271,563 adults in Texas had asthma. Adult lifetime asthma prevalence was 12.2% and adult current asthma prevalence was 7.3%	In 2008, an estimated 590,563 children in Texas had asthma. Child lifetime asthma prevalence was 14.1% and child current asthma prevalence was 9.2%		reduce the severity of asthma symptoms, decrease preventable asthma morbidity, decrease the number of emergency department hospital visits and deaths due to asthma in Texas, and improve the quality of life for Texans living with asthma.		conducting asthma surveillance	supporting and promoting state and local partnerships	promoting policies that address and improve asthma outcomes	funding effective interventions that increase asthma self-management and reduce the burden of asthma in Texas	evaluating activities to guide the use of program resources and interventions.			https://www.asthmacommunitynetwork.org/node/14133		https://www.cdc.gov/asthma/stateprofiles/Asthma_in_TX.pdf	https://www.houstonhealth.org/services/family-child-health/asthma-prevention
New Mexico	The New Mexico Department of Health’s Asthma Control Program (NMACP)		CDC's National Asthma Control Program	In 2008, an estimated 124,847 adults in New Mexico had asthma. Adult lifetime asthma prevalence was 12.6% and adult current asthma prevalence was 8.5%	In 2008, an estimated 38,410 children in New Mexico had asthma. Child lifetime asthma prevalence was 11.1% and child current asthma prevalence was 7.6%		supporting asthma-related initiatives aimed at improving the lives of New Mexicans with asthma.	to develop strategies together with communities and health systems to improve and expand the reach of comprehensive asthma control services.		CDC's 6 Exhale Strategies - Education, X-tinguishing, Home, Achievement, Linkages, Environmental	Education on asthma self management; X-tinguishing smoking and exposure to second hand smoke	Home visits for trigger reduction, Achievement of evidence based medical management	Linkages and coordination of care across settings	Environmental policies or best practices to reduce asthma triggers from indoor, outdoor and occupational sources	Five-Year Strategic Plan Clearing the Air – Reducing the Burden of Asthma in New Mexico 2021-2025 (guide for stakeholders for improving asthma outcomes in the state)	https://www.nmhealth.org/publication/view/plan/6655/
Missouri	Missouri Asthma Prevention and Control Program	2001	CDC's National Asthma Control Program	In 2008, an estimated 377,375 adults in Missouri had asthma. Adult lifetime asthma prevalence was 13.6% and adult current asthma prevalence was 8.4%	In 2008, an estimated 140,278 children in Missouri had asthma. Child lifetime asthma prevalence was 14.4% and child current asthma prevalence was 10.1%		reducing the impact of asthma in Missouri with a focus on children	CCARE: Controlling Childhood Asthma Reducing Emergencies – the goal of this Centers for Disease Control and Prevention initiative is to reduce 500,000 emergency department visits and hospitalization in children with asthma younger than age 18 in 5 years by focusing on evidence-based asthma interventions	links schools, communities, providers and health plans to provide and build comprehensive statewide asthma control systems through school nurse training and care coordination, improving health care quality through guidelines-based care, and home environment assessments and improvements						https://health.mo.gov/living/healthcondiseases/chronic/asthma/data.php	https://health.mo.gov/living/healthcondiseases/chronic/asthma/publications.php	https://health.mo.gov/living/healthcondiseases/chronic/asthma/index.php
Indiana	Indiana State Department of Health Asthma Program		CDC's National Asthma Control Program	In 2008, an estimated 432,806 adults in Indiana had asthma. Adult lifetime asthma prevalence was 13.7% and adult current asthma prevalence was 9.2%	In 2008, an estimated 134,485 children in Indiana had asthma. Child lifetime asthma prevalence was 12.9% and child current asthma prevalence was 8.6%		to reduce the burden of asthma in Indiana.	works to implement activities in the State Asthma Plan	The State Asthma Plan guides the development and implementation of interventions that improve the health and quality of life of citizens with asthma.	maintains a comprehensive surveillance system for the ongoing, systematic collection of asthma data- for analysis and interpretation of asthma data, essential to the planning, implementation, and evaluation of the program.						Asthma State Plan - https://www.in.gov/health/cdpc/files/State_Plan_Updated_6_27_121.pdf
									1. Improve surveillance throughout the state of Indiana. 2. Increase awareness of asthma among school personnel and child care providers. 3. Increase the use of evidencebased guidelines in the diagnosis and management of asthma by health care providers and others. 4. Reduce the environmental triggers that contribute to asthma in Indiana.
Kentucky	Kentucky Asthma Management Program		CDC's National Asthma Control Program	In 2008, an estimated 312,561 adults in Kentucky had asthma. Adult lifetime asthma prevalence was 14.7% and adult current asthma prevalence was 9.7%	In 2008, an estimated 92,652 children in Kentucky had asthma. Child lifetime asthma prevalence was 13.8% and child current asthma prevalence was 9.4%		to reduce the burden of asthma in Kentucky with a primary focus on children.	provides leadership for planning, coordination and expansion of evidence-based asthma services and adoption of evidence-based strategies in Kentucky	provides training and technical assistance to organizations, clinics, and partners in support of EXHALE strategies	provide support for the surveillance of the burden of asthma	provide connection to resources and materials for the public and professionals					https://www.cdc.gov/asthma/stateprofiles/Asthma_in_KY.pdf	https://www.asthmacommunitynetwork.org/node/18559
Michigan	Asthma Initiative of Michigan (AIM)	2000-02-01	CDC's National Asthma Control Program	5 In 2019, 16.4% of Michigan adults reported ever having asthma and 11.1% reported having asthma currently while 11.0% of Michigan children reported having ever had asthma and 7.8% have it currently	Black non-Hispanic children had a higher current asthma prevalence (9.1%) compared with other races: white non-Hispanic (7.3%) and other non-Hispanic (7.6%)	The asthma hospitalization rate for adults in Michigan was 5.1 per 10,000 and that rate for children was 10.9 per 10,000. Blacks had about 5 times the rate of asthma hospitalization (20.5 per 10,000) compared to whites (3.8 per 10,000).	E – Education on asthma self-management	X – Extinguishing smoking and exposure to secondhand smoke	H – Home visits for trigger reduction and asthma self-management education	A – Achievement of guidelines-based medical management	L – Linkages and coordination of care across settings	E – Environmental policies or best practices to reduce asthma triggers from indoor, outdoor, or occupational sources	Controlling Childhood Asthma and Reducing Emergencies (CCARE) is the CDC's objective of preventing 500,000 Emergency Department (ED) visits and hospitalizations due to asthma by August 31, 2024. AIM's efforts contribute to this goal.	Interventions: developed to help people with asthma and their caregivers in many settings	Surveillance: used to help support AIM planning and evaluation of activities	Evaluation: guides continuous program improvement to help ensure resources are used effectively and efficiently; develops a body of knowledge that tells us "what works"; and demonstrates the value of programs and achievement of outcomes	https://www.michigan.gov/mdhhs/-/media/Project/Websites/mdhhs/Keeping-Michigan-Healthy/Asthma/MI_Asthma_Plan_Final.pdf?rev=9f2d75bd5915453085441426b62c06de	https://getasthmahelp.org/about-aim.aspx	https://www.asthmacommunitynetwork.org/node/8584						https://www.michigan.gov/mdhhs/-/media/Project/Websites/mdhhs/Keeping-Michigan-Healthy/Asthma/MI_Asthma_Plan_Final.pdf?rev=9f2d75bd5915453085441426b62c06de
Minnesota	MDH Asthma Program		CDC's National Asthma Control Program		https://www.health.state.mn.us/diseases/asthma/about/documents/mnasthmaframework.pdf	https://www.health.state.mn.us/diseases/asthma/data/index.html	M - Improving asthma care and quality of life for people who have asthma.	Advocacy - Build support for people who have asthma	Partnerships - Build strong community and statewide partnerships to increase linkages to care, education, and community support for people living with asthma.	Data - Collect, analyze, and use data on asthma, populations, and the environment.	Health Equity - Work with individuals, communities, and health systems to create health communities to ensure that all people have the resources the need to be healthy.	Healthy Environments - Reduce environmental factors that trigger asthma episodes.	Asthma Management - Increase the number of people who have the information, skills, and tools, to manage their asthma successfully.	Systems Change - Support development and piloting of new systems to improve efficiency and effectiveness of asthma management.	The MDH Asthma Program works with healthcare systems, local public health, schools, businesses, nonprofit organizations, communities, and other partners from across the state to improve outcomes and quality of life for people in Minnesota who have asthma. The MDH Asthma Program fosters communication and collaboration with existing partners and looks for opportunities to establish new connections …	https://www.health.state.mn.us/diseases/asthma/about/documents/mnasthmaframework.pdf	Since 1999, the Asthma Program has maintained an asthma surveillance system to better understand and describe the impact of asthma.		https://www.health.state.mn.us/diseases/asthma/about/whoweare.html							https://www.asthmacommunitynetwork.org/node/990
							V - That all people in Minnesota who have asthma will have healthy environments and will be able to enjoy active lives because their asthma is well-controlled.
Vermont	Vermont Asthma Program		CDC's National Asthma Control Program	In Vermont about 67,000 people have asthma, and nearly 9,600 are children	In 2008, an estimated 48,390 adults in Vermont had asthma. Adult lifetime asthma prevalence was 15.4% and adult current asthma prevalence was 9.9%	In 2008, an estimated 12,835 children in Vermont had asthma. Child lifetime asthma prevalence was 14.4% and child current asthma prevalence was 9.9%	to reduce the burden of asthma among Vermonters, increase asthma management and control, decrease asthma hospitalizations and ED visits, asthma health care costs and disparity in asthma burden statewide	ensure guideline based diagnoses and treatment, adopt reimbursement strategies for healthcare systems for optimal asthma care, improve indoor and outdoor air quality, engage vermonters with asthma, their familes and caregivers in appropriate self management	multicomponent approach to achieve goals	infrastructure to support evidence based initiatives	health system changes to improve access to care	asthma education services in multiple settings				https://www.healthvermont.gov/wellness/reports/asthma-lung-disease-publications		https://www.healthvermont.gov/wellness/asthma
Maine	Maine Asthma Prevention and Control Program	2002-03-01	CDC's National Asthma Control Program	More than 18,000 Maine children under the age of 18 have asthma.	More than 140,000 Maine adults have asthma.		aimed at reducing the burden of asthma in Maine, raising awareness of the cost associated with asthma, increasing patient self-management, and decreasing asthma in disparate populations through the use if best-practice interventions within the system of public health.		Monitoring of asthma prevalence at the state and community levels	Education and training of health professionals on the current methods of diagnosing and treating asthma	Patient and family education on how to manage the disease	Dissemination of information on programs shown to reduce hospitalization, emergency room visits and absenteeism due to asthma	Consultation to and support of community-based asthma prevention and control programs	Partnering with agencies across the State to collaborate on asthma initiatives and interventions	https://www.asthmacommunitynetwork.org/node/6640	https://www.maine.gov/dhhs/mecdc/population-health/mat/
New Hampshire	New Hampshire Asthma Control Program		CDC's National Asthma Control Program	New Hampshire has some of the highest rates of asthma, with 2014-2016 CDC estimates putting it as the state with the highest adult asthma prevalence.	Asthma affects 13.2% of New Hampshire adults and 7.21% of New Hampshire children	accounting for over 4,000 Emergency Room visits	five central objectives: strengthen program organizational structure and collaborative partnerships, improve health outcomes by increasing adherence to National Asthma Education and Prevention Program Guidelines, increase capacity to create asthma-healthy environments, launch public awareness and education campaigns, and enhance the surveillance system to support program planning, monitoring, and…	surveillance activities to help monitor and evaluate interventions.	professional and workforce development	asthma quality improvement projects at primary care sites	pilot projects to code and reimburse for asthma education	projects to assure environmental and disease management in homes and schools	public information campaign	projects with other public health programs on secondhand smoke, flu immunization, and physical activity and obesity		No Program Reports but Asthma Publications on website	https://www.dhhs.nh.gov/programs-services/disease-prevention/asthma	https://www.asthmacommunitynetwork.org/node/819
Massachussets	Massachusetts Department of Public Health’s Asthma Prevention and Control Program (APCP)		CDC's National Asthma Control Program, The United States Environmental Protection Agency, the U.S Department of Housing and Urban Development	About one out of every eleven people in Massachusetts currently has asthma — 10.2% of adults and 12.9% children.	The prevalence of asthma in Massachusetts is among the highest reported for states	Most adults (73.7%) and children (66.2%) with asthma were classified as having not well controlled or very poorly controlled asthma on average from 2006-2010	to improve the quality of life for all Commonwealth residents with asthma and to reduce disparities in asthma outcomes	collaboration with other state agencies and community partners, particularly the Massachusetts Asthma Action Partnership (MAAP) the only statewide asthma partnership in Massachusetts.	conducting asthma surveillance	supporting and promoting state and regional partnerships	promoting guidelines-based care	evaluating and sustaining effective interventions to reduce asthma disparities in Massachusetts	promoting policies that improve asthma outcomes	supporting the primary prevention of asthma	promoting tobacco cessation and reducing exposure to secondhand tobacco smoke.	Community Health Worker-led Home Visiting Program - for high risk pediatric population with uncontrolled asthma; includes self management education, assess and remove triggers at home, improve communcation b/w clinical team and patient families		https://www.mass.gov/service-details/about-the-asthma-prevention-and-control-program
Rhode Island	Rhode Island Asthma Control Program		CDC's National Asthma Control Program	In 2008, an estimated 87,265 adults in Rhode Island had asthma. Adult lifetime asthma prevalence was 15.4% and adult current asthma prevalence was 10.6% compared with U.S. rates of 13.3% and 8.5%, respectively	In 2008, an estimated 28,135 children in Rhode Island had asthma. Child lifetime asthma prevalence was 16.9% and child current asthma prevalence was 12.4% compared with the 38 participating states’ rates of 13.3% and 9.0%, respectively		To reduce overall asthma burden and asthma health disparities in Rhode Island.	Draw a Breath - Group-based learning program in which children and caregivers learn from, and are motivated by, each other.	Home Asthma Response Program - classes held in homes to find, manage, and fix asthma triggers, use an inhaler and other medication correctly, and understand housing rights							https://health.ri.gov/publications/burdendocuments/2014Asthma.pdf		https://health.ri.gov/find/services/detail.php?id=15
Montana	Montana Asthm Control Program	July 2007	CDC's National Asthma Control Program	In 2008, an estimated 70,590 adults in Montana had asthma. Adult lifetime asthma prevalence was 14.6% and adult current asthma prevalence was 9.6% compared with U.S. rates of 13.3% and 8.5%, respectively	In 2008, an estimated 14,380 children in Montana had asthma. Child lifetime asthma prevalence was 10.2% and child current asthma prevalence was 6.8% compared with the 38 participating states’ rates of 13.3% and 9.0%, respectively			The Montana Asthma Home Visiting Program (MAP) - provides free asthma education for people of all ages with uncontrolled asthma.								https://dphhs.mt.gov/assets/publichealth/Asthma/Data%20and%20Fact%20Sheets/BurdenReport2021.pdf		https://dphhs.mt.gov/publichealth/asthma/index
New York	The New York State (NYS) Asthma Control Program		CDC's National Asthma Control Program	In 2008, an estimated 1,293,638 adults in New York State had asthma. Adult lifetime asthma prevalence was 14.1% and adult current asthma prevalence was 8.8% compared with U.S. rates of 13.3% and 8.5%, respectively	In 2008, an estimated 475,303 children in New York State had asthma. Child lifetime asthma prevalence was 16.1% and child current asthma prevalence was 10.8% compared with the 38 participating states’ rates of 13.3% and 9.0%, respectively.		Decrease hospitalizations and emergency department visits due to asthma, Increase policies supportive of asthma control, Increase primary care practices providing comprehensive evidence-based asthma control services, Improve asthma control status among individuals with asthma, Improve quality of life for individuals with asthma and their families	the NYS Children's Asthma Initiative - aims to improve asthma-related health outcomes and quality of life among children with asthma and their families living in NYS	Healthy Neighborhoods Program (HNP) - provides in-home assessments and interventions for asthma, tobacco cessation, indoor air quality, lead, fire safety, and other environmental health hazards in selected communities throughout New York	Asthma management in schools - NYS School Environmental Health Program, School-Based Health Centers						https://apps.health.ny.gov/public/tabvis/PHIG_Public/asthma/reports/#state		https://www.health.ny.gov/diseases/asthma/ny_action.htm
Puerto Rico	Puerto Rico Asthma Management and Control Program		CDC's National Asthma Control Program	In 2008, an estimated 147,260 adults in Puerto Rico had asthma. Adult lifetime asthma prevalence was 15.2% and adult current asthma prevalence was 5.2% compared with U.S. rates of 13.3% and 8.5%, respectively	In 2008, an estimated 143,080 children in Puerto Rico had asthma. Child lifetime asthma prevalence was 28.9% and child current asthma prevalence was 13.8% compared with the 38 participating states’ rates of 13.3% and 9.0%, respectively		Provide educational resources based on the EXHALE strategies for managing and controlling asthma to improve the quality of life of people who suffer from this condition.	VIAS Project: Interactive Visits about Asthma at home	Open Airways for Schools - A school-based curriculum that educates and empowers children through a fun and interactive approach to asthma self-management.	Asthma Management and Control Workshops aimed at groups of: 1) adults with asthma, 2) children/adolescents with asthma, 3) caregivers of children/adolescents with asthma	Asthma-Medication: Education and Demonstration): Training for health professionals about teaching patients with asthma the correct techniques to use asthma devices	Asthma Control in Schools-online course for school personnel				https://www.salud.pr.gov/menuInst/download/1239		https://www.salud.pr.gov/CMS/88

## Sheet: CDC Funded Summary
	Summary:	N	%
	Total CDC funded programs	25
	States with programs	25	1
	States without current programs	0	0
	Goals and activities:
	Reduce morbidity/mortality	5	0.2
	Track and reduce disparities/Advance equity	12	0.48
	Improve quality of life	12	0.48
	Reduce ED visits and hospitalization	17	0.68
	Improve self-management and treatment	6	0.24
	Reduce school absenteeism	1	0.04
	Improve accessibility & affordability of care	7	0.28
	Provide education and resources	18	0.72
	In-home outreach/visit	12	0.48
	Surveillance system	16	0.64
	Community outreach	16	0.64
	Develop policies and guidelines	4	0.16
	Reduce environmental triggers	10	0.4
	Improve indoor air quality/reduce tobacco use	4	0.16
	School or childcare-based outreach	12	0.48
	Develop collaborations	8	0.32
	Provider outreach	4	0.16

## Sheet: NonFunded States
Location	Name of Program	Start Date	Source of Funding	Asthma Stats1	Asthma Stats2	Asthma Stats3	Mission /Aims/ Goals	Program Origins (Legal or administrative basis)	Program Activities 1	Program Activities2	Program Activities3	Program Activities4	Program Activities5	Program Activities6	Scientific Content (Published literature, evaluations)	Program Reports (Y/N) If Yes, download and save reports	Notes/Comments	Weblinks
OREGON	Oregon Asthma Program	2014	Not mentioned	10% of adults and 7% of children reported that they currently had asthma, suggesting that approximately 360,000 Oregonians have asthma.Few Oregonians have received basic asthma self-management resources like asthma action plans (34% of children and 24% of adults) or taking an asthma management course or class (7% of children and 6% of adults). Only 38% of Oregonians with asthma had ever been advi…	More Oregon adults with asthma smoke cigarettes (24%), a major asthma trigger, than those without asthma (18%).	More Oregon adults with asthma smoke cigarettes (24%), a major asthma trigger, than those without asthma (18%).	mission is to advance policies, environments, and systems that promote health and prevent and manage asthma and other chronic diseases.	The 2014–2019 Leadership Plan was completed in 2014. built from the previous Leadership plan, from a development of a comprehensive health promotion and chronic disease management plan, and from work with asthma partners. In 2010, the OHA, at the request of the Oregon Legislature, developed a 10-year Health Improvement Plan (HIP). It was developed as part of this plan.	Decrease tobacco use among people with asthma	Increase self-management skills among people with asthma.	Decrease exposure to environmental triggers among people with asthma.	Decrease obesity among people with asthma.	. Increase or maintain surveillance and evaluation.			https://www.oregon.gov/oha/ PH/DISEASESCONDITIONS/ CHRONICDISEASE/ASTHMA/ Documents/alplan.pdf		https://www.oregon.gov/oha/ph/diseasesconditions/chronicdisease/asthma/pages/index.aspx https://www.oregon.gov/oha/PH/DISEASESCONDITIONS/CHRONICDISEASE/ASTHMA/Pages/plan.aspx
NORTH CAROLINA	North Carolina Asthma Program - North carolina asthma plan	2013 - 2018	asthma alliance of north carolina - Partnership between government and NGOs	More than 900,000 (12.6%) adults in North Carolina have been diagnosed with asthma, and almost 535,000 (7.5%) of them still have it. About 369,000 (16.8%) children in North Carolina have been diagnosed with asthma. Almost 226,000 (10.3%) still have it.	In 2009, there were 10,986 hospitalizations due to asthma in North Carolina, accounting for more than $132.5 million in total charges. n Between 1999 and 2009, asthma caused more than 1000 deaths in North Carolina. Twice as many of those deaths were among adult women than in men.	Almost a third of children in North Carolina visited an emergency department or urgent care center in the past year because of their asthma.	Not mentioned	Based on survaillance findings of burden of asthma in NC -2010	Tracking asthma-related disparities and key health outcomes through a statewide asthma surveillance system;	Building support for evidence-based interventions to reduce the burden of asthma. This may include working to improve health equity by addressing severe housing problems and other social determinants of health that contribute to asthma related health disparities;	Integrating evidence-based clinical, community, and home-based asthma interventions in the work of public health, clinical and community partners;	Increasing public awareness of the importance of reducing the burden of asthma and the need for supportive policies and environments;	Providing technical assistance and resources to help support local asthma coalitions;	Providing support and administration for the statewide asthma coalition, the Asthma Alliance of North Carolina (AANC).	https://asthma.dph.ncdhhs.gov/docs/factsheets/2011/AsthmaInNorthCarolina.pdf	https://asthma.dph.ncdhhs.gov/docs/NorthCarolinaAsthmaPlan-2013-2018.pdf	Previously CDC funded, not anymore Program will not be updated until it is funded again
WEST VIRGINIA	WV Asthma Education and Prevention Program (WVAEPP)	Not mentioned	Not mentioned	more than seven percent of West Virginia adults, or about 103,500 individuals, and 6.5 percent of the state’s children, or 24,600, were living with asthma	nearly 13 percent of adults with asthma visited an emergency room due to the disease, and more than 2,700 asthmarelated hospitalizations occurred.	Charges for 2010 asthma hospitalizations topped $29 million	Not mentioned	Not mentioned	early diagnosis;	timely treatment;	enhanced guideline on applying and the demand for medical therapy in the form of asthma inhalers;	education on recognizing and avoiding asthma triggers;	enhancing the quality of life for those suffering from asthma	increasing collaboration between health-related asthma patterns and facilities the broads of the state. gain access to certified resources like the guidelines from the National Heart, Lung, and Blood Institute (NHLBI) and the National Asthma Education and Prevention Program (NAEPP)		https://www.cdc.gov/asthma/contacts/factsheets/apha-asthma_wv_5.pdf https://asthma.school/asthma-education-program.html	Previously funded by CDC
MISSISSIPI	MSDH Asthma Program	1997 and 1998 - foundations of survaillance program were laid.	American Lung Association (ALAM) to begin asthma surveillance system. (NGO) MSDH was awarded funding from the national Center for Environmental Health (Air Pollution and Respiratory health Branch) at the Centers for Disease Control. September 2009 began a new five-year cycle of funding for the MSDH Asthma Program. federally-funded ( not specific)	stats of 2017 published in 2019 January Currently affecting an estimated 6.1 million children under 18 years in the United States.	With 3.5 million suffering from an asthma attack or episode in 2016.	According to the American Lung Association, the total annual cost of asthma is approximately $56 billion a year.	To improve the quality of life for Mississippians with asthma.	began as the South Central Public Health Leadership Institute (SCPHLI) project asthma hospital visits in 1997 and 1998 in Mississippi This resulted in recommendations for the development of a statewide asthma surveillance system	Education: To raise awareness about asthma and to educate Mississippians on what they can do about their asthma.	Improvement: To improve self-management skills, and increase the quality of and accessibility to healthcare for persons with asthma.	Analysis: To collect, analyze, and disseminate data about asthma that helps define the extent of the asthma problem in Mississippi.	Evaluation: To utilize available data to evaluate the MSDH's progress in asthma activities.	Planning: To facilitate the expansion and coordination of the Asthma Coalition of Mississippi, and implement the Coalition's State Asthma Plan.		https://msdh.ms.gov/page/resources/8132.pdf		https://www.adph.org/asthma/assets/ALAsthmaStatePlan2009.pdf	https://msdh.ms.gov/page/43,0,235.html
NEW JERSEY	DOH Asthma Program New Jersey Asthma Strategic Plan Healthy NJ 2020	Not mentioned	American Lung Association of New Jersey and the New Jersey Thoracic Society in the founding partnerships with State as well as non-governmental organizations	Total adults with asthma - 594,216, 8.6 % Total children with asthma 173,858, 9.0%	Total hospitalisations - 148/100000	total ED visits - 633/ 100000 people	Not mentioned	Not mentioned	Reduce asthma deaths	reduce asthma hospitalisations	reduce ED visits	reduce school and work absenteeism	increase in child and adult accessibility of asthma action plan	increase advise about indoor air qualaity.	https://www.nj.gov/health/chs/hnj2020/topics/asthma.shtml https://www.nj.gov/health/fhs/chronic/documents/asthma_profiles/asthma_overview.pdf
LOUSINANA	BREATHE program - “Bringing Respiratory Health Equity for Asthmatics Through Healthier Environments.	2009	1. directly supported Louisiana’s health department 2. October 2020, Tracking staff from LDH-SEET applied for and were awarded funding through a US Environmental Protection Agency (USEPA) State Environmental Justice Cooperative Agreement, in partnership with Our Lady of the Lake Children’s Hospital, Green and Healthy Homes Initiative, New Orleans Health Department and Louisiana Center for Health …	Louisiana Asthma Plan - 2010 2008 BRFSS, 29.6% of Asthmatics were current smokers. 71.6% of current asthmatic smokers have tried to quit at least in the past year	21.9% of current asthmatics have been exposed to second hand smoke in their home in the past week.	In terms of obesity as a comorbidity condition, 9.7 % of asthmatics had a normal body mass index of less than 25, whereas asthmatics that were either obese or overweight were 12.7%	providing asthma services that takes the environmental triggers of asthma into account	The US Centers for Disease Control and Prevention’s (CDC’s) Tracking Program has awarded a Cooperative Agreement to the Louisiana Department of Health (LDH) Section of Environmental Epidemiology & Toxicology (SEET) Tracking Program since 2009	outreach materials	Educational materials	BREATHE Pre-Screen First Home Visit Survey Follow-up Home Visit Surveys Asthma Control Test Pre-Post Knowledge Survey Program Evaluation	Virtual Home Visits in socially and environmentally vulnerable areas of the state				https://ldh.la.gov/assets/oph/pcrh/ asthma/LouisianaAsthmaBurdenReport.pdf		https://ldh.la.gov/page/BREATHE
WASHINGTON	Washington State Asthma Plan	2005, 2011, 2016 versions	Washington Asthma Initiative (coalition of healthcare professionals and government agencies) and the Washington State Department	More than 780,000 people in Washington have asthma.	More than 100 people with asthma are hospitalized each week. About 75 people die each year of asthma	About one in nine households in Washington State have at least one child with current asthma.	improve the quality of life for people with asthma in Washington		Continue to build on Apple Health and Children’s Health Insurance Program (CHIP) financing opportunities in the Affordable Care Act to implement an asthma management program through health homes and health teams	Increase adoption of policies and practices that support improved clinical outcomes, including reduced emergency department visits and hospitalizations, in the care of patients with asthma and other chronic conditions	Increase the number of policies that support attaining national air quality standards in all areas of the state – especially in high-risk neighborhoods.	Continue to increase the number of policies and practives to reduce exposure to asthma triggers in public, rental, and multi-unit housing	Strengthen partnerships among public health organizations, Washington State Department of Early Learning, and early learning providers to address asthma issues in young children (age 5 and younger).	Increase the number of school districts adopting a nd fully implementing RCW 28A.210.370 and policies from the CDC’s “Six Strategies for Addressing Asthma within a Coordinated School Health Program.”		https://doh.wa.gov/sites/default/files/legacy/Documents/ Pubs/345-290-WAStateAsthmaPlan.pdf?uid=639656e28e31b		https://doh.wa.gov/public-health-healthcare-providers/public-health-system-resources-and-services/local-health-resources-and-tools/local-asthma-coalitions/washington-asthma-initiative
ARIZONA	School inhaler program - Pima County Health Department (Health in Arizona Policy Initiative - HAPI)	2012-01-01	leverages tobacco tax, lottery funds and federal dollars	CLRD is the 4th leading cause of death in Arizona (2019).	While it has decreased over the past few years, Arizona's asthma prevalence rate for adults (14.5%) remains higher than the national rate of 14.2%	This trend is seen among youth as well, with 25.2% of high school youth in Arizona reporting they've been told by a doctor or nurse that they have asthma, compared to 21.8% nationally	to address social determinants of health through a "health in all policies" approach within worksites, communities, schools and health systems		Using community-based strategies to decrease deaths chronic lower respiratory disease in Arizona	implementation of clean air policies	increasing resources and support for home and school-based interventions	disease management programs,	professional development of healthcare professionals			https://www.azdhs.gov/documents/ prevention/tobacco-chronic-disease/ tobacco-free-az/reports/2020-biennial -evaluation-report.pdf	Arizona asthma action plan - A past program with no update	https://www.azdhs.gov/documents/ prevention/tobacco-chronic-disease/ tobacco-free-az/reports/asthma- control.pdf
MARYLAND	Statewide Integrated Health Improvement Strategy	2019		7.6% of children (2018) and 8.9% of adults (2020) in Maryland have asthma.	In 2020, there were 16,615 asthma-related emergency department visits in Maryland (age-adjusted rate of 27.5 per 10,000 residents) and 1,478 asthma-related hospitalizations (age-adjusted rate of 2.4 per 10,000 residents). This is a 44% decline in ED visits and 53% decline in hospitalizations from 2018, which is likely a result of COVID-19’s impact on health care utilization.	Black children in Maryland have almost five times the rate of asthma-related emergency department visits as White children.​	One of the goals of SIHIS is to decrease asthma-related emergency department visit rates for all children aged 2-17 by 42%, and for Black children by 50%.		Health homes for healthy kids (home visit)	Asthma Community of Practice	Asthma-friendly child care	Asthma-friendly schools	Surveillance system			https://health.maryland.gov/phpa/OEHFP/EH/pages/asthma.aspx	https://dlslibrary.state.md.us/publications/Exec/MDH/HB420Ch366%282%292002_2021.pdf	https://hscrc.maryland.gov/Pages/Statewide-Integrated-Health-Improvement-Strategy-.aspx
HAWAII	Hawaii State Asthma Control Program	Not mentioned	American Lung Association in Hawaii Coalition for a Tobacco Free Hawaii Hawaii Primary Care Association	Asthma affects approximately 25 million people (5.1 million who are children under age 18 years) in the US	In Hawai’i, approximately 104,400 (9%) adults and 30,000 (10%) children currently have asthma.	According to an analysis of 2018 BRFSS data, 15% of Native Hawaiian adults reported having current asthma, compared to the state average of 9%.	The Hawaii Asthma Control Program (HSACP) works to reduce the burden of asthma in the state through comprehensive surveillance, partnerships, and evidence-based interventions	not mentioned	Expands quality asthma management initiatives for children in rural areas through school-based health centers;	Promotes awareness and action around air quality and asthma in VOG-affected areas	Improves asthma identification and management practices in emergency departments, physician offices, schools and the community;	Reduces exposure to asthma triggers, such as cockroaches and tobacco smoke, by increasing awareness of the link between environmental triggers and asthma	Engages community partners and stakeholders to identify gaps in the delivery of asthma-related programs and services in order to improve Hawaii’s existing asthma system of care	Develops, manages, tracks, and analyzes a uniform set of asthma health status indicators that are derived from a variety of sources (e.g. hospitals, insurers, DOH), while accommodating state and local asthma-related data needs through the expansion of the existing Comprehensive State Asthma Surveillance System	not mentioned	https://health.hawaii.gov/asthma/files/2013/06/mlbrochure.pdf		https://livinghealthy.hawaii.gov/control-asthma-hawaii/ https://health.hawaii.gov/asthma/
ALASKA	No current program																https://dhss.alaska.gov/Documents/Publications/asthmaInAlaska.PDF
SOUTH CAROLINA	No government programs																NGO programs - 1. Project breathe easy - connects parents and children to professionally trained community partner for support and education. 2. South Carolina Asthma Allinace - resource for asthma management.
VIRGINIA	No Government programs																guidlelines to manage asthma at schools October 2003 - A form which shows how to manage asthma on a day-to-day basis Historically updated every year by Virginia asthma coalition - currently website not working
DELAWARE	N0 government programs																Burden reports published by Department of health one in 2006 and updated most recent one in 2016 https://dhss.delaware.gov/dph/dpc/files/asthmaburdenupdate16.pdf
TENNESSE	No government program																Children's asthma toolkit - CDC Parents asthma toolkit Community Asthma Education Programs Not One More Life is an asthma education program dedicated to teaching others about asthma. Through our program, you will gain the knowledge needed to make informed decisions about your health. Not One More Life’s mission is to partner with communities of faith to provide asthma education to help reduce the…
ALABAMA	No government programs																http://adph.org/asthma/assets/Alpha2010brochure.pdf Previously funded by CDC
IOWA	No government programs															Brochures on how to contact in emergency and about asthma is provided as an asthma action plan A website stated past plan with specific goals but not available anymore A tracking portal available for tracking asthma rates. https://idph.iowa.gov/BETS/Pediatric-Resources/Children-with-Special-Health-Care-Needs https://idph.iowa.gov/Portals/1/Files/HCCI/asthma_care_brochure.pdf
ARKANSAS	No government programs																NGO focussed on asthma in state Asthma and allergy foundation of America - dedicated to saving lives and reducing the burden of disease for people with asthma and allergies through support, advocacy, education, and research.
NORTH DAKOTA	No government programs																Asthma and allergy foundation of America - NGO program works in the state
SOUTH DAKOTA	No government programs																https://doh.sd.gov/COVID/Vaccine/medicalconditions/Asthma.aspx As part of the covid -19 guidelines national asthma action plan - CDC
NEBRASKA	No government programs																NGOs - Asthma and allergy foundation and Nebraska asthma alliance focus on asthma Govermnet has provided educational material for school children - but old report -2003 https://www.education.ne.gov/wp-content/uploads/2017/08/Primer_for_Schools.pdf
KANSAS	No government programs																Kansas health statistic report released from the Kansas department of health and environment in 2019 is the only official document related to asthma https://www.kdhe.ks.gov/Archive/ViewFile/Item/586
COLORADO	No governement programs																Has a resources page with nurses training and school materials collected from various NGO and academic programs https://www.cde.state.co.us/healthandwellness/snh_nursing-asthma
WYOMING	No government programs																No information on websites
IDAHO	No government programs																Government website has external resources such as EPA, CDC No attcack program website - information about asthma, identifying triggers and medical assisstance via asthma action plan
NEVADA	No government programs																No mention of chronic diseases on department of health website

## Sheet: NonFunded Summary
	Summary:	N	%
	Total CDC unfunded programs	26
	States with programs	10	0.384615
	States without current programs	16	0.615385
	Goals and activities:
	Reduce morbidity/mortality	2	0.2
	Track and reduce disparities/Advance equity	2	0.125
	Improve quality of life	2	0.2
	Reduce ED visits and hospitalization	2	0.2
	Improve self-management and treatment	5	0.5
	Reduce school absenteeism	2	0.2
	Improve accessibility & affordability of care	3	0.3
	Provide education and resources	5	0.5
	In-home outreach/visit	3	0.3
	Surveillance system	1	0.1
	Community outreach	0	0
	Develop policies and guidelines	2	0.2
	Reduce environmental triggers	5	0.5
	Improve indoor air quality/reduce tobacco use	4	0.4
	School or childcare-based outreach	2	0.2
	Develop collaborations	5	0.5
	Provider outreach	1	0.1
